# Supplementary material for: Quadruplex-forming sequences occupy discrete regions inside plant LTR retrotransposons
Source: Nucleic Acids Res. 2013 Oct 6;42(2):968–78. doi: 10.1093/nar/gkt893 (PMC3902901; doi:10.1093/nar/gkt893)
Supplement: Supplementary Data [file supp_gkt893_suppl_data.zip]

Archive with 2 entries (2 files):
- nar-01898-f-2013-File018.pdf
- nar-01898-f-2013-File016.zip
